# Supplementary material for: The Effect of Lifestyle Intervention on Diabetes Prevention by Ethnicity: A Systematic Review of Intervention Characteristics Using the TIDieR Framework
Source: Nutrients. 2021 Nov 17;13(11):4118. doi: 10.3390/nu13114118 (PMC8624360; doi:10.3390/nu13114118)
Supplement: Supplementary file 1 [file nutrients-13-04118-s001.zip]

Archive with 1 entries (1 files):
- nutrients-1413766-supplementary.pdf
